# Supplementary material for: Removal and Mechanism of Cadmium, Lead and Copper in Water by Functional Modification of Silkworm Excrement Biochar
Source: Polymers (Basel). 2022 Jul 16;14(14):2889. doi: 10.3390/polym14142889 (PMC9323519; doi:10.3390/polym14142889)
Supplement: Supplementary file 1 [file polymers-14-02889-s001.zip]

Archive with 1 entries (1 files):
- polymers-1801008-supplementary.pdf
